# Supplementary material for: SH2 domain protein E and ABL signaling regulate blood vessel size
Source: PLoS Genet. 2024 Jan 8;20(1):e1010851. doi: 10.1371/journal.pgen.1010851 (PMC10798624; doi:10.1371/journal.pgen.1010851)
Supplement: S1 Table — (XLSX) [file pgen.1010851.s012.xlsx]

## Sheet: Sheet1
Supplemental Table S1. Primer and gRNA sequences sequences used to generate she mutant and transgenic lines, abl1 /2 F0 embryos and perform qPCR
she_F1	ATCAATAATAGGGGCCACTTTGAG
she_R1	CCGTCCTAACTCGATGGCAG
she_gRNA1	GCGTAATACGACTCACTATAGGAGGCGAAGGTGAGGGGTCGTTTTAGAGCTAGAAATAG
she_gRNA2	GCGTAATACGACTCACTATAGGCAGGGTGGGATCAACAATGTTTTAGAGCTAGAAATAGC
she_gRNA_R1	AAAGCACCGACTCGGTGCCA
she_gRNA left	TATGCTCTTGTGCAGAGATTCG
she_gRNA right	TGACCAAAACATACCCTTTTCA
she_gRNA midR	CTGACAGGGCTCTAACAATCTG
she_attB_F1	GGGGACAAGTTTGTACAAAAAAGCAGGCTTCACCATGGCGAAGTGGTTTAAAGATTTTCC
she_attB_F3	GGGGACCACTTTGTACAAGAAAGCTGGGTTGTGTGTGCGTGGCACGGGGTG
she_deltaSH2_attB_R	GGGGACCACTTTGTACAAGAAAGCTGGGTTGCTCTGTTTCTCCAATGGCAGG
sheSH2_attB_F	GGGGACAAGTTTGTACAAAAAAGCAGGCTTCACCATGTGGTATCATGGCAGTGTGAGTCG
she_attB_R3	GGGGACCACTTTGTACAAGAAAGCTGGGTTGTGTGTGCGTGGCACGGGGTG
sheYXXP1_F1	CAGAACCGATCATCGTAGAGGATTTTGCCGACCCATTTGATGCTGAG
sheYXXP1_R1	CTCAGCATCAAATGGGTCGGCAAAATCCTCTACGATGATCGGTTCTG
sheYXXP2_F1	GAAGGAGAGAACGATGGCTTCATGGAGCCTTATGATGCCCAGCTC
sheYXXP2_R1	GAGCTGGGCATCATAAGGCTCCATGAAGCCATCGTTCTCTCCTTC
sheYXXP3_F2	GTCTGGACCCCCTCAGATCTTTGATGTCCCATATGAGGAGG
sheYXXP3_R2	CCTCCTCATATGGGACATCAAAGATCTGAGGGGGTCCAGAC
sheYXXP4_F1	CAGACCGCCGGCAGAGTTTGAGCTGCCCTGGGAGTGGAAGAAAG
sheYXXP4_R1	CTTTCTTCCACTCCCAGGGCAGCTCAAACTCTGCCGGCGGTCTG
cldn5a-F	GACAACGTGAAAGCGCGGG
cldn5a-R	AGGAGCAGCAGAGTATGCTTCCC
EF1a-F	TCACCCTGGGAGTGAAACAGC
EF1a-R	ACTTGCAGGCGATGTGAGCAG
abl1 Exon 2 gRNA	GCCGCUUCUGAAAGACCGGG
abl1 Exon 3 gRNA	UCCAUAUCACUGCGCUACGA
abl1 Exon 4 gRNA	GAUCAGACCGUCAGAGACCG
abl2 Exon 2 gRNA	ACUGGACUCGACGGCGCUGA
abl2 Exon 3 gRNA	GCUUCUCCAGACUGUUUACG
abl2 Exon 4 gRNA	GCUCCAUCUCCCACUUGUCG
