# Supplementary material for: SH2 domain protein E and ABL signaling regulate blood vessel size
Source: PLoS Genet. 2024 Jan 8;20(1):e1010851. doi: 10.1371/journal.pgen.1010851 (PMC10798624; doi:10.1371/journal.pgen.1010851)
Supplement: S2 Table — Tab numbers in the Excel table match to the figure numbers of corresponding graphs. (XLSX) [file pgen.1010851.s013.xlsx]

## Sheet: Figure 2K
Figure 2K. Diameter of the DA and PCV at 1-4 dpf in she mutants and their wild-type siblings.
wt 28hpf DA	she-/- 28 hpf DA	wt 53 hpf DA	she-/- 53 hpf DA	wt 3 dpf DA	she-/- 3 dpf DA	wt 4 dpf DA	she-/- 4 dpf DA	wt 28 hpf PCV	she-/- 28 hpf PCV	wt 53 hpf PCV	she-/- 53 hpf PCV	wt 3 dpf PCV	she-/- 3 dpf PCV	wt 4 dpf PCV	she-/- 4 dpf PCV
16.37	16.29	22.0055	22.6917	21.137	21.2987	15.543	10.3033	29.04	35.23	27.5925	24.6475	24.435	27.525	15.7932	18.6668
17.95	20.69	22.2042	21.8255	22.9763	20.3555	14.3457	7.44811	28.76	29.91	26.78	22.13	24.77	24.525	17.6891	17.2654
20.19	18.79	19.1358	25.6023	21.971	25.6687	14.2948	13.9873	30.66	31.86	25.515	24.575	24.725	25.9325	17.9006	18.0352
12.54	20.06	20.7297	25.8197	21.7123	24.364	15.1379	11.5733	28.44	35.65	26.4575	29.885	27.0825	26.1175	17.2023	18.3271
14.9	22.29	20.253	23.776	22.7315	25.7935	14.7233	10.322	27.93	29.87	23.4325	27.6975	27.705	25.3575	18.0984	17.768
18.6	21.52	22.932	22.6925		22.1447	15.508	8.67844		30.15	27.11	24.805		25.66	19.2249	18.7756
16.04	20.21	19.919	21.1223	24.7375	20.4567	14.5857	9.43589	26.14		25.76	22.81	24.45	22.6425	17.947	19.4712
13.43	18.78	20.6432		24.25	22.4045		8.26322	22.25	21.79	27.4775		21.74	23.1675		17.7827
15.7	25.18	20.853	27.1375	21.2875	20.7353	18.505	8.45322	22.12	22.04	31.425	28.0125	23.045	26.78	20.8875	21.8896
28.74	19.75	21.0362	26.7275	21.2775		19.0875	8.96444	20.59	23.57	21.3575	28.05	21.625		21.09	22.1817
16.94	17.97		26.07	21.83	25.7575	17.3175	9.50189	26.19	19.45		28.0375	25.52	24.1925	22.4575	15.9289
15.21	22.5	28.295	20.305	24.605	22.0225		10.3774	21.1	23.97	27.2075	27.9025	25.0375	23.2825	22.58	15.1531
16.41	21.67	28.1425	26.8225	19.365	23.7025			23.2		30.3425	26.89	24.3825	26.44	19.365
15.66	19.98	24.1475	27.8725	24.99	19.9025		12.195	18.11	21.31	27.9875	25.7825	26.07	23.6875	19.6925	22.58
17.19	16.15	23.7	28.44	20.995			10.0875	17.69	26.82	23.76	25.58	27.62		23.3625	17.9225
20.36	10.47	25.2175	25.6	21.2875	20.785		12.0825	17.83	24.68	27.485	28.8375	25.025	23.215	21.1425	29.8225
19.91	17.8	25.715		21.7475	22.3875		12.535	19.52	29.41	26.4		26.6125	24.2775	27.2225	24.7475
20.79	15.35			24.2025	18.2825		14.365		21.78			22.1225	24.4075	19.325	30.585
11.41	18.63			20.66	19.9475		12.7175	19.92	23.31			22.965	21.4975	21.4825	27.205
13.79	15.84				26.29		10.6775	25.11	29.24				25.8625	22.675	19.725
10.49	17.37			18.5925	22.92		12.575	27.21				25.0525	21.835	27.5625	28.765
15.7	20.15			21.4825			13.2575		21.54			32.475		29.015	25.625
14.39	10.46			19.7275			13.05	22.37	29.12			24.095			18.32
15.66	20.1			19.4525			11.64	31.38	22.88			23.4525			23.195
18.39	17.26			19.505			12.2825	28.91	26.73			23.525			21.44
18.53	16.81			20.305			14.0325	22.32	31.17			25.66			25.4625
19.19	19.66			22.43			10.8275	26.81	26.4			24.1875			25.5
19.52	20.49			21.6325			15.8475	22.8	24.04			26.9725			26.2425
13.18	19.26			20.8475			14.5125	22.33	23.18			21.6			24.115
18.8	11.96						14.4275	24.46	24.12						18.4825
14.58	22.01						14.115	24.54	19.7						23.1875
17	17.61						12.14	19.11							25.315
15.24	15.45						15	23.04	20.67						19.8825
16.26	14.57						15.9	20.48	18.66						20.885
20.18	13.35						12.1975	22.5	24.64						20.7175
18.62	9.61						13.13	21.99	15.18						23.375
13.38	13.07						14.93	21.35	23.84						21.24
10.85	15.17								26.44
9.815	21.2							24.02	20.94
10.07	13.37							20.89	29.44
9.628	18.28							25.63	23.05
11.81	17.46							21.65	24.92
13.38	13.86							22.87	24.79
15.44	15.05							24.88	21.27
18.12	11.79							26.57	18.34
15.12	13.09							29.12	21.94
11.09	13.77							27.75	25.7
9.303	13.22							19.72	22.53
8.728								20.92	20.6
11.29								21.85	23.1
14.26								17.01	19.19
14.51								24.64	22.61
19.18								22.68
								20.84
								20.14
								23.54

## Sheet: Figure 2L
Figure 2L. Quantification of DA lumen size based on the imaging of embryos injected with Qtracker dots.
wt	she-/-
1.00505	1.05995
1.03772	1.05995
0.835409	1.13469
1.04131	1.05959
0.738606	1.0433
1.02439	1.28217
0.998055	1.2059
1.0321
1.07376	1.18032
1.09537	0.98238
0.964991	1.03795
	1.07386
0.781462	1.09013
0.879366	1.10492
1.09496	0.991138
1.0931	1.03302
1.07485
1.05553
1.08438
1.08957

## Sheet: Figure 3C
Figure 3C. Quantification of DA diameter in wild-type and fli1:she-2A-mCherry embryos in kdrl:GFP background at 28 hpf.
wt mCh-	wt mCh+
19.5325	17.185
	13.8125
16.77	16.3825
15.035	16.8225
19.8525	13.455
20.32
20.59	11.565
23.3425	21.25
	24.925
21.825	25.6175
10.58
20.72	7.52
23.1125	17.37
	14.6925
22.1636	15.66
22.0476
22.09	14.3667
22.0368	18.2
22.2056	18.1333
21.9824	21.3667
22.1187	18.7333
22.1467	19.8
21.8929	20.5
21.9615	16.3
21.8917	13.1667
22.1364	22.9
22.55	18.2
22.6667	18.0667
23.825	24.3
23.8714	18.5
24.55	20
24.02	23.5
23.875	20.8333
24.0667	26.1
24.65	22.7
24.3	19.9333
	20.9667
	20.3
	24.7667

## Sheet: Figure 3F
Figure 3F. Quantification of trunk vasculature in she-/- and she-/-; fli1:she-2A-mCherry embryos at 28 hpf.
she-/- mCh-	she-/- mCh+
17.08	17.7225
18.4925	18.2425
21.7525	13.875
19.7625	11.6525
21.5975	14.795
20.3625
	19.27
19.0575	24.18
13.6125
19.6575	13.625
21.9275	11.7325
24.7425	14.235
	20.98
21.57	15.1975
15.9575
12.705
20.925
15.7625
18.385

## Sheet: Figure 3K
Figure 3K. Quantification of the DA diameter in mCherry+ and mCherry– DA segments.
mCherry-	mCherry+
10.2113	6.11067
24.5137	13.2967
20.1307	11.7047
18.2583	11.4083
21.847	19.546
21.7693	16.17
15.143	14.096
18.9133	13.833
18.06	15.2813
17.8933	13.16
22.3903	14.3347
20.1107	11.6063
16.5803	15.8007
15.6863	9.70333

## Sheet: Figure 4C
Figure 4C. Analysis of cell number in the DA of she mutant and wild-type (she+/+) sibling embryos at 28 hpf.
wt	she-/-
15	23
28	15
15	24
25	21
30	28
20	34
21	20
17	19
24	31
20	25
22	26
23	28
20	24
23	30
20	24
22	30
24	32
30	21
21	29
25	25
18	25
18	22
28	24
20	29
20	28
19
19
24
21
17

## Sheet: Figure 4F
Figure 4F. Analysis of cell number in the DA of she mutant and wild-type (she+/+) sibling embryos at 72 hpf.
wt	she-/-
28	39
29	37
30	40
35	40
21	39
28	26
39	35
22	21
27	28
31	39
36	22
36	27
29	32
40	31
29	31
35	40
25	39
21	28
34	34
35	42
33	32
24	30
24	42
23	40
27	38
31	38
30	37
28	41
26	33
36	39
30	36
32	31
28	29
28	36
34	33
32	36
36	30
31	28
37	36
34	33
36	32
24	44
28	34
23	29
35	41
34	32
36	34
26	31
	35
	35

## Sheet: Figure 4I
Figure 4I. Analysis of cell number in the DA of fli1:she-2A-mCherry; fli1:NLS-GFP embryos and their mCherry negative (wt) siblings at 28 hpf.
mCherry-	mCherry+
49	20
54	32
37	33
43	43
46	44
39	32
39	32
52	43
37	46
37	44
29
	34
44	37
47	39
34	30
45	26
31	31
48	29
46	31
54	36
50	44
38	36
57	38
54	29
40	35
38	31
42	20
51	44
39	34
44	38
40	36
43

## Sheet: Figure 4L
Figure 4L. Analysis of cell number in the DA of fli1:she-2A-mCherry; fli1:NLS-GFP embryos and their mCherry negative (wt) siblings at 72 hpf.
mCherry-	mCherry+
36	27
28	29
34	32
30	31
32	31
24	26
29	28
22	29
27	23
36	30
31	27
29	35
25	25
27	29
20	27
31	24
32	36
30	31
34	32
31	38
43	17
27	24
34	34
34	31
35	22
26	23
33	20
36	22
25	22
44	25
34	29
34	25
32	24
38	38
30	29
36	38
39	30
34	25
31	30
37	32
31	27
44	27
37	38
33	34
31	27
38	31
38	27
43	27
56	27
43	37
35	34
25	27
45	27
27	33
37	32
44	30
48	19
34	35
31	27
	34
	27
	31
	29

## Sheet: Figure 4S
Figure 4S. Cell proliferation analysis using BrdU incorporation assay in she-/-; fli1:she-2A-mCherry embryos (phenotypically normal) and their sibling mCherry negative she-/- embryos in kdrl:GFP background.
mCherry+	mCherry-
9	14
13	3
10	5
11	10
9	12
4	8
3	15
7	10
9	9
9	9
10	28
8	10
17	16
9	22
6	10
5
6	4
1	15
12	15
8	9
9	4
	18
9	11
15	20
10	14
6	3
1	12
7	19
16	7
9	25
7	7
12	9
12	12
15	13
21	15
15	25
16

[truncated: 22 more sheets: Figure 5C Dasat, Figure 5C GNF7, Figure 5H Dasat, Figure 5H GNF7, Figure 5K, Figure 5P, Figure 6C, Figure 7M, Figure 7N, Figure 7O, Figure 7P, Figure 7Q, Figure 7R, Figure 8C, Figure 8F, Figure 8H, S2C Figure, S4G-H Figure, S6H Figure, S7C Figure …]
